# Supplementary material for: The influence of mitochondrial biological function on sudden sensorineural hearing loss: Exploring potential mechanisms and associations through Mendelian randomization analysis
Source: Medicine (Baltimore). 2025 Nov 7;104(45):e45151. doi: 10.1097/MD.0000000000045151 (PMC12599794; doi:10.1097/MD.0000000000045151)
Supplement: Supplementary file 1 [file medi-104-e45151-s001.xlsx]

## Sheet: TABLE S1 
Characteristics of mitochondrial biological function associated SNPs on sudden sensorineural hearing loss
id.exposure	SNP	effect_allele.exposure	other_allele.exposure	eaf.exposure	beta.exposure	se.exposure	pval.exposure	samplesize.exposure	R^2	F
ebi-a-GCST90019467	rs12566888	T	G	0.0893	0.1173	0.0219	8.25905e-08	10708	0.00223796	24.0134
ebi-a-GCST90019467	rs1354034	C	T	0.6003	0.0843	0.0128	4.80176e-11	10708	0.00341026	36.6352
ebi-a-GCST90019467	rs11941492	T	C	0.2324	-0.0743	0.0153	1.262e-06	10708	0.0019696	21.1282
ebi-a-GCST90019467	rs78521737	A	G	0.0144	-0.274	0.0578	2.117e-06	10708	0.00213105	22.8638
ebi-a-GCST90019467	rs11132300	T	G	0.0877	0.1059	0.0225	2.48599e-06	10708	0.00179456	19.2472
ebi-a-GCST90019467	rs56659624	C	G	0.0908	-0.2663	0.0219	4.38834e-34	10708	0.0117089	126.841
ebi-a-GCST90019467	rs35121814	T	C	0.1646	-0.0838	0.0171	9.683e-07	10708	0.00193127	20.7162
ebi-a-GCST90019467	rs1136744	A	G	0.1238	0.1166	0.0254	4.60405e-06	10708	0.00294952	31.6709
ebi-a-GCST90019467	rs13263016	A	G	0.0284	-0.2032	0.0394	2.48102e-07	10708	0.00227868	24.4513
ebi-a-GCST90019467	rs7031075	G	A	0.0012	-1.0311	0.2244	4.32096e-06	10708	0.00254854	27.3544
ebi-a-GCST90019467	rs4878639	C	T	0.2789	0.0678	0.014	1.38701e-06	10708	0.00184899	19.8319
ebi-a-GCST90019467	rs11813051	T	G	0.0029	-0.5765	0.1245	3.61302e-06	10708	0.00192205	20.6171
ebi-a-GCST90019467	rs139218851	C	T	0.0204	-0.2534	0.0504	5.03501e-07	10708	0.00256639	27.5464
ebi-a-GCST90019467	rs74057564	T	C	0.0584	-0.1269	0.0269	2.35001e-06	10708	0.00177106	18.9946
ebi-a-GCST90019467	rs8042312	T	G	0.2464	0.073	0.0154	2.21799e-06	10708	0.00197905	21.2298
prot-a-1339	rs74869430	A	T	0.70111	0.1272	0.0276	3.98107e-06	3301	0.00678112	22.5237
prot-a-1339	rs1679978	C	G	0.36551	0.1356	0.0283	1.69824e-06	3301	0.00852852	28.3776
prot-a-1339	rs4234785	C	G	0.92297	0.2307	0.0478	1.41254e-06	3301	0.00756785	25.1567
prot-a-1339	rs531299253	T	A	0.00744	-0.7328	0.1572	3.16228e-06	3301	0.00793105	26.3737
prot-a-1339	rs1632865	C	T	0.41579	-0.1203	0.025	1.41254e-06	3301	0.00703079	23.3588
prot-a-1339	rs1450852	G	A	0.16593	-0.1577	0.0344	4.46684e-06	3301	0.00688368	22.8667
prot-a-1339	rs146173774	C	T	0.02319	-0.4066	0.0872	3.0903e-06	3301	0.00748989	24.8956
prot-a-1339	rs117654021	T	C	0.02017	-0.4242	0.0879	1.38038e-06	3301	0.00711259	23.6325
prot-a-1339	rs78440144	A	G	0.1052	-0.2222	0.0471	2.45471e-06	3301	0.00929522	30.9527
prot-a-1339	rs62053858	A	G	0.01581	-0.4988	0.1082	3.98107e-06	3301	0.00774272	25.7426
prot-a-1339	rs646019	C	A	0.63991	-0.1331	0.0276	1.41254e-06	3301	0.00816425	27.1556
prot-a-1339	rs4809229	C	T	0.1391	0.1694	0.0358	2.29087e-06	3301	0.00687285	22.8304
prot-a-1339	rs1476030	T	C	0.45838	-0.1183	0.0249	1.99526e-06	3301	0.00694896	23.085
prot-a-1970	rs144058211	G	A	0.03435	0.3518	0.0747	2.45471e-06	3301	0.00821047	27.3106
prot-a-1970	rs72862948	C	T	0.02757	-0.3461	0.0743	3.23594e-06	3301	0.00642286	21.326
prot-a-1970	rs116187520	G	A	0.03417	-0.328	0.0707	3.54813e-06	3301	0.00710106	23.5939
prot-a-1970	rs77915249	A	G	0.07806	0.2204	0.0475	3.38844e-06	3301	0.00699173	23.2281
prot-a-1970	rs9695361	C	T	0.27512	0.1297	0.0283	4.57088e-06	3301	0.00670963	22.2846
prot-a-1970	rs1755981	C	G	0.38573	-0.1271	0.0256	7.07946e-07	3301	0.00765533	25.4498
prot-a-1970	rs116853798	G	A	0.1066	0.2063	0.0424	1.1749e-06	3301	0.00810647	26.9618
prot-a-1970	rs1529778	G	C	0.97135	-0.4072	0.0772	1.34896e-07	3301	0.00922881	30.7295
prot-a-1970	rs783033	G	A	0.65731	0.1205	0.0263	4.57088e-06	3301	0.00654148	21.7224
prot-a-1970	rs117442179	C	T	0.04454	0.2987	0.0652	4.57088e-06	3301	0.00759387	25.2439
prot-a-1970	rs11086556	G	A	0.08272	-0.4757	0.0449	3.46737e-26	3301	0.0343407	117.319
prot-a-1970	rs117999420	A	G	0.01967	-0.4728	0.0969	1.07152e-06	3301	0.00862108	28.6883
prot-a-1970	rs737090	G	T	0.53195	-0.1335	0.0247	6.60693e-08	3301	0.00887474	29.5399
prot-a-1970	rs7281389	G	A	0.14443	0.1654	0.0349	2.13796e-06	3301	0.00676105	22.4565
